# Supplementary material for: N,N-dimethylformamide induces cellulase production in the filamentous fungus Trichoderma reesei
Source: Biotechnol Biofuels. 2019 Feb 19;12:36. doi: 10.1186/s13068-019-1375-1 (PMC6380019; doi:10.1186/s13068-019-1375-1)
Supplement: Supplementary file 7 — Additional file 7: Table S2. Genes that are significantly up- or down-regulated in T. reesei QM6a with 1% DMF supplementation when compared with no DMF supplementation. [file 13068_2019_1375_MOESM7_ESM.xls]

## Sheet: Sheet1
#ID	WT-1_Count	WT-2_Count	DMF-1_Count	DMF-2_Count	WT-1_FPKM	WT-2_FPKM	DMF-1_FPKM	DMF-2_FPKM	FDR	log2FC	regulated	COG_class	COG_class_annotation	GO_annotation	KEGG_annotation	KEGG_pathway_annotation	KOG_class	KOG_class_annotation	Pfam_annotation	Swiss-Prot_annotation	eggNOG_class	eggNOG_class_annotation	NR_annotation
80980	130	127	4007	4569	6.39062	6.42582	200.288	225.721	6.24286e-21	5.02901	up	[E]	Amino acid transport and metabolism	Molecular Function: protein-arginine deiminase activity (GO:0004668);; Biological Process: putrescine biosynthetic process (GO:0009446);;	--	--	--	--	Porphyromonas-type peptidyl-arginine deiminase	Putative agmatine deiminase {ECO:0000313|EMBL:ETR98995.1} OS=Trichoderma reesei RUT C-30 PE=4 SV=1	E	Amino acid transport and metabolism	gi|589112317|ref|XP_006968181.1| porphyromonas-type peptidyl-arginine deiminase [Trichoderma reesei QM6a]
121735	1403	933	6280	9554	27.035	18.3398	122.15	185.291	0.000217695	2.72765	up	[G]	Carbohydrate transport and metabolism	Molecular Function: hydrolase activity, hydrolyzing O-glycosyl compounds (GO:0004553);; Biological Process: carbohydrate metabolic process (GO:0005975);;	K05349|0|tre:TRIREDRAFT_121735|cel3b; glycoside hydrolase family 3; K05349 beta-glucosidase [EC:3.2.1.21] (A)	Cyanoamino acid metabolism (ko00460);; Starch and sucrose metabolism (ko00500)	--	--	Glycosyl hydrolase family 3 N terminal domain;; Glycosyl hydrolase family 3 C-terminal domain;; Fibronectin type III-like domain	Uncharacterized protein {ECO:0000313|EMBL:ETS01349.1} OS=Trichoderma reesei RUT C-30 PE=4 SV=1	G	Carbohydrate transport and metabolism	gi|589106517|ref|XP_006965281.1| glycoside hydrolase family 3 [Trichoderma reesei QM6a]
44362	10	6	1198	2317	0.332875	0.222119	40.0589	77.8476	4.60824e-07	7.74555	up	--	--	--	--	--	--	--	--	Uncharacterized protein {ECO:0000313|EMBL:ETR98467.1} OS=Trichoderma reesei RUT C-30 PE=4 SV=1	S	Function unknown	gi|589098139|ref|XP_006961092.1| predicted protein [Trichoderma reesei QM6a]
49976	3838	2607	55258	35526	321.116	244.557	4951.74	3135.97	3.51569e-05	3.78318	up	--	--	Molecular Function: hydrolase activity, hydrolyzing O-glycosyl compounds (GO:0004553);; Cellular Component: extracellular region (GO:0005576);; Biological Process: carbohydrate metabolic process (GO:0005975);; Molecular Function: cellulose binding (GO:0030248);;	K01179|9.12164e-143|tre:TRIREDRAFT_49976|glycoside hydrolase family 45; K01179 endoglucanase [EC:3.2.1.4] (A)	Starch and sucrose metabolism (ko00500)	--	--	Glycosyl hydrolase family 45;; Fungal cellulose binding domain;; Rare lipoprotein A (RlpA)-like double-psi beta-barrel	Endo-1,4-beta-glucanase V {ECO:0000313|EMBL:ETR99800.1} OS=Trichoderma reesei RUT C-30 PE=4 SV=1	G	Carbohydrate transport and metabolism	gi|589110099|ref|XP_006967072.1| glycoside hydrolase family 45 [Trichoderma reesei QM6a]
61526	21	23	566	752	7.56954	10.0676	245.605	305.843	3.96915e-14	4.87375	up	--	--	--	--	--	--	--	--	Uncharacterized protein {ECO:0000313|EMBL:ETS01625.1} OS=Trichoderma reesei RUT C-30 PE=4 SV=1	R	General function prediction only	gi|589107001|ref|XP_006965523.1| predicted protein [Trichoderma reesei QM6a]
54242	304	175	1014	1506	8.07954	4.57229	26.7051	39.0411	0.000786081	2.36143	up	--	--	--	--	--	--	--	Pectate lyase superfamily protein	Endoglucanase {ECO:0000313|EMBL:ETS06856.1} OS=Trichoderma reesei RUT C-30 PE=4 SV=1	R	General function prediction only	gi|589099559|ref|XP_006961802.1| glycoside hydrolase family 55 [Trichoderma reesei QM6a]
108145	3	0	581	573	0.147062	0.0344081	25.5531	25.0619	2.26644e-23	8.5469	up	--	--	--	--	--	--	--	--	Predicted protein {ECO:0000313|EMBL:EGR47910.1} OS=Hypocrea jecorina (strain QM6a) PE=4 SV=1	S	Function unknown	gi|589107927|ref|XP_006965986.1| predicted protein [Trichoderma reesei QM6a]
82105	360	661	2278	1653	3.55314	6.67048	23.0728	16.7734	0.000841508	1.91639	up	[V]	Defense mechanisms	Molecular Function: ATP binding (GO:0005524);; Biological Process: transport (GO:0006810);; Cellular Component: membrane (GO:0016020);; Cellular Component: integral component of membrane (GO:0016021);; Molecular Function: ATPase activity (GO:0016887);; Molecular Function: ATPase activity, coupled to transmembrane movement of substances (GO:0042626);;	--	--	[Q]	Secondary metabolites biosynthesis, transport and catabolism	ABC-2 type transporter;; ABC transporter;; CDR ABC transporter;; ABC-transporter extracellular N-terminal;; AAA domain;; Protein of unknown function, DUF258;; CobW/HypB/UreG, nucleotide-binding domain	Predicted protein {ECO:0000313|EMBL:EGR44624.1} OS=Hypocrea jecorina (strain QM6a) PE=3 SV=1	Q	Secondary metabolites biosynthesis, transport and catabolism	gi|589114711|ref|XP_006969378.1| predicted protein [Trichoderma reesei QM6a]
62153	1655	1987	8884	7848	42.8819	52.4529	230.385	202.308	0.00174599	2.16936	up	[C]	Energy production and conversion	Molecular Function: malate dehydrogenase (decarboxylating) (NAD+) activity (GO:0004471);; Molecular Function: NAD binding (GO:0051287);; Biological Process: oxidation-reduction process (GO:0055114);;	K00027|0|tre:TRIREDRAFT_62153|malate dehydrogenase; K00027 malate dehydrogenase (oxaloacetate-decarboxylating) [EC:1.1.1.38] (A)	Pyruvate metabolism (ko00620);; Carbon metabolism (ko01200)	[C]	Energy production and conversion	Malic enzyme, NAD binding domain;; Malic enzyme, N-terminal domain	Malic enzyme {ECO:0000256|RuleBase:RU003426} OS=Trichoderma reesei RUT C-30 PE=3 SV=1	C	Energy production and conversion	gi|589107513|ref|XP_006965779.1| malate dehydrogenase [Trichoderma reesei QM6a]
123260	210	264	18	17	12.6824	17.0361	1.21262	1.12195	2.75819e-06	-3.78971	down	--	--	--	--	--	--	--	--	Predicted protein {ECO:0000313|EMBL:EGR46179.1} OS=Hypocrea jecorina (strain QM6a) PE=4 SV=1	S	Function unknown	gi|589111625|ref|XP_006967835.1| predicted protein [Trichoderma reesei QM6a]
112018	0	0	72	110	3.95022e-12	4.51739e-22	8.73812	13.0389	1.01203e-08	Inf	up	--	--	Molecular Function: hydrolase activity, hydrolyzing O-glycosyl compounds (GO:0004553);; Biological Process: carbohydrate catabolic process (GO:0016052);; Molecular Function: carbohydrate binding (GO:0030246);;	--	--	--	--	--	Uncharacterized protein {ECO:0000313|EMBL:ETR97432.1} OS=Trichoderma reesei RUT C-30 PE=4 SV=1	R	General function prediction only	gi|589114747|ref|XP_006969396.1| predicted protein [Trichoderma reesei QM6a]
121138	17	29	489	261	2.79302	4.21173	53.0381	28.0437	0.00348236	3.9984	up	--	--	Molecular Function: sequence-specific DNA binding RNA polymerase II transcription factor activity (GO:0000981);; Cellular Component: nucleus (GO:0005634);; Biological Process: regulation of transcription, DNA-templated (GO:0006355);; Molecular Function: zinc ion binding (GO:0008270);;	--	--	--	--	Fungal Zn(2)-Cys(6) binuclear cluster domain	N-terminal fungal transcription regulatory domain-containing protein {ECO:0000313|EMBL:EGR49724.1} OS=Hypocrea jecorina (strain QM6a) PE=4 SV=1	K	Transcription	gi|589104149|ref|XP_006964097.1| N-terminal fungal transcription regulatory domain-containing protein [Trichoderma reesei QM6a]
110523	0	0	23	22	0.0190444	2.46031e-05	3.37284	3.15638	0.000786081	Inf	up	--	--	--	--	--	--	--	--	Uncharacterized protein {ECO:0000313|EMBL:ETR99032.1} OS=Trichoderma reesei RUT C-30 PE=4 SV=1	S	Function unknown	gi|589112165|ref|XP_006968105.1| predicted protein [Trichoderma reesei QM6a]
72704	2814	2376	13394	9867	70.0382	61.1572	341.17	250.981	0.00681523	2.13206	up	--	--	Molecular Function: hydrolase activity, hydrolyzing O-glycosyl compounds (GO:0004553);; Biological Process: carbohydrate metabolic process (GO:0005975);;	--	--	--	--	--	Alpha-galactosidase 3 {ECO:0000313|EMBL:ETR97619.1} OS=Trichoderma reesei RUT C-30 PE=4 SV=1	G	Carbohydrate transport and metabolism	gi|589114623|ref|XP_006969334.1| glycoside hydrolase family 27 [Trichoderma reesei QM6a]
111680	444	490	143	90	5.45857	8.18799	2.31605	1.66207	0.00552403	-2.03387	down	--	--	Molecular Function: catalytic activity (GO:0003824);; Biological Process: nucleoside metabolic process (GO:0009116);;	--	--	--	--	Phosphorylase superfamily	Purine and uridine phosphorylase {ECO:0000313|EMBL:ETR97926.1} OS=Trichoderma reesei RUT C-30 PE=4 SV=1	S	Function unknown	gi|589114159|ref|XP_006969102.1| predicted protein [Trichoderma reesei QM6a]
77577	251	248	0	45	10.6927	10.4322	0.000354122	1.91012	1.05636e-05	-3.5028	down	--	--	--	K11244|0|tre:TRIREDRAFT_77577|hypothetical protein; K11244 cell wall integrity and stress response component (A)	MAPK signaling pathway - yeast (ko04011)	[GO]	Carbohydrate transport and metabolism;; Posttranslational modification, protein turnover, chaperones	WSC domain	Predicted protein {ECO:0000313|EMBL:EGR49160.1} OS=Hypocrea jecorina (strain QM6a) PE=4 SV=1	R	General function prediction only	gi|589106227|ref|XP_006965136.1| predicted protein [Trichoderma reesei QM6a]
123468	1040	1050	450	210	27.8376	32.3863	13.6373	6.10452	0.00965517	-1.6941	down	[R]	General function prediction only	Molecular Function: oxidoreductase activity (GO:0016491);; Molecular Function: nitronate monooxygenase activity (GO:0018580);; Biological Process: oxidation-reduction process (GO:0055114);;	K00459|0|tre:TRIREDRAFT_123468|dehydrogenase; K00459 nitronate monooxygenase [EC:1.13.12.16] (A)	Nitrogen metabolism (ko00910)	--	--	Nitronate monooxygenase;; IMP dehydrogenase / GMP reductase domain;; FMN-dependent dehydrogenase	2-nitropropane dioxygenase {ECO:0000313|EMBL:ETS01849.1} OS=Trichoderma reesei RUT C-30 PE=4 SV=1	C	Energy production and conversion	gi|589112557|ref|XP_006968301.1| dehydrogenase [Trichoderma reesei QM6a]
53053	59	24	241	399	4.37187	1.99681	19.1275	31.1833	0.00392889	2.91157	up	--	--	Molecular Function: oxidoreductase activity (GO:0016491);; Biological Process: oxidation-reduction process (GO:0055114);;	--	--	--	--	Taurine catabolism dioxygenase TauD, TfdA family	Predicted protein {ECO:0000313|EMBL:EGR52469.1} OS=Hypocrea jecorina (strain QM6a) PE=4 SV=1	I	Lipid transport and metabolism	gi|589098715|ref|XP_006961380.1| predicted protein [Trichoderma reesei QM6a]
123992	14334	12511	130996	149258	486.875	458.091	4626.05	5251.43	0.00300308	3.35203	up	--	--	Molecular Function: hydrolase activity, hydrolyzing O-glycosyl compounds (GO:0004553);; Cellular Component: extracellular region (GO:0005576);; Biological Process: carbohydrate metabolic process (GO:0005975);; Molecular Function: cellulose binding (GO:0030248);;	--	--	--	--	Fungal cellulose binding domain	Swollenin {ECO:0000313|EMBL:ETR97650.1} OS=Trichoderma reesei RUT C-30 PE=4 SV=1	R	General function prediction only	gi|589114405|ref|XP_006969225.1| Non-Catalytic module family expansin [Trichoderma reesei QM6a]
29642	0	0	34	57	0	0	1.52346	2.47485	9.59415e-06	Inf	up	[I]	Lipid transport and metabolism	Molecular Function: phosphatidylserine decarboxylase activity (GO:0004609);; Biological Process: phospholipid biosynthetic process (GO:0008654);;	K01613|0|tre:TRIREDRAFT_29642|hypothetical protein; K01613 phosphatidylserine decarboxylase [EC:4.1.1.65] (A)	Glycerophospholipid metabolism (ko00564)	[I]	Lipid transport and metabolism	Phophatidylserine decarboxylase;; Phosphatidylserine decarboxylase	Putative uncharacterized protein {ECO:0000313|EMBL:EGR51356.1} (Fragment) OS=Hypocrea jecorina (strain QM6a) PE=4 SV=1	I	Lipid transport and metabolism	gi|589101021|ref|XP_006962533.1| hypothetical protein TRIREDRAFT_29642 [Trichoderma reesei QM6a]
123282	2275	1588	631	425	46.4234	39.082	14.6122	11.429	0.00300308	-1.90401	down	--	--	--	--	--	--	--	--	Uncharacterized protein {ECO:0000313|EMBL:ETR99395.1} OS=Trichoderma reesei RUT C-30 PE=4 SV=1	R	General function prediction only	gi|589111659|ref|XP_006967852.1| predicted protein [Trichoderma reesei QM6a]
121682	868	649	3119	3015	32.7754	28.886	145.683	141.124	0.000493423	1.98296	up	--	--	Molecular Function: sequence-specific DNA binding RNA polymerase II transcription factor activity (GO:0000981);; Cellular Component: nucleus (GO:0005634);; Biological Process: regulation of transcription, DNA-templated (GO:0006355);; Molecular Function: zinc ion binding (GO:0008270);;	--	--	--	--	Fungal Zn(2)-Cys(6) binuclear cluster domain	Predicted protein {ECO:0000313|EMBL:EGR49208.1} OS=Hypocrea jecorina (strain QM6a) PE=4 SV=1	S	Function unknown	gi|589106301|ref|XP_006965173.1| predicted protein [Trichoderma reesei QM6a]
108143	124	68	6829	9503	2.87036	1.63239	163.094	226.044	3.00509e-23	6.37637	up	--	--	--	--	--	--	--	--	Predicted protein {ECO:0000313|EMBL:EGR48061.1} OS=Hypocrea jecorina (strain QM6a) PE=4 SV=1	S	Function unknown	gi|589108171|ref|XP_006966108.1| predicted protein [Trichoderma reesei QM6a]
82032	560	803	5119	9153	28.7211	42.7025	284.913	501.968	0.00472173	3.35856	up	--	--	--	--	--	--	--	Protoglobin	Uncharacterized protein {ECO:0000313|EMBL:ETR97673.1} OS=Trichoderma reesei RUT C-30 PE=4 SV=1	S	Function unknown	gi|589114387|ref|XP_006969216.1| predicted protein [Trichoderma reesei QM6a]
108357	928	700	5001	6088	11.3011	9.69245	69.9266	87.0841	1.44543e-06	2.7353	up	[R]	General function prediction only	--	--	--	[R]	General function prediction only	Zinc finger, C2H2 type	Predicted protein {ECO:0000313|EMBL:EGR48150.1} OS=Hypocrea jecorina (strain QM6a) PE=4 SV=1	R	General function prediction only	gi|589108329|ref|XP_006966187.1| predicted protein [Trichoderma reesei QM6a]
123616	140	85	492	784	18.9424	12.9667	74.0036	113.996	0.00472173	2.46996	up	--	--	--	--	--	--	--	--	Uncharacterized protein {ECO:0000313|EMBL:ETR98615.1} OS=Trichoderma reesei RUT C-30 PE=4 SV=1	T	Signal transduction mechanisms	gi|589113261|ref|XP_006968653.1| predicted protein [Trichoderma reesei QM6a]
124198	95	89	870	1038	11.8514	11.6074	112.083	128.396	5.76552e-09	3.34263	up	--	--	--	--	--	--	--	--	Uncharacterized protein {ECO:0000313|EMBL:ETR96954.1} OS=Trichoderma reesei RUT C-30 PE=4 SV=1	S	Function unknown	gi|589115471|ref|XP_006969758.1| predicted protein [Trichoderma reesei QM6a]
54675	308	268	1200	1829	6.20939	6.04228	24.0908	36.9339	0.0012988	2.36266	up	--	--	Molecular Function: DNA binding (GO:0003677);;	--	--	--	--	NDT80 / PhoG like DNA-binding family	NDT80/PhoG like DNA-binding family protein {ECO:0000313|EMBL:ETS06176.1} OS=Trichoderma reesei RUT C-30 PE=4 SV=1	S	Function unknown	gi|589098191|ref|XP_006961118.1| hypothetical protein TRIREDRAFT_54675 [Trichoderma reesei QM6a]
104322	3111	2388	878	705	118.384	92.2443	35.2502	28.2577	0.00174599	-1.829	down	[GEPR]	Carbohydrate transport and metabolism;; Amino acid transport and metabolism;; Inorganic ion transport and metabolism;; General function prediction only	Cellular Component: integral component of membrane (GO:0016021);; Biological Process: transmembrane transport (GO:0055085);;	--	--	[G]	Carbohydrate transport and metabolism	Major Facilitator Superfamily	MFS general substrate transporter {ECO:0000313|EMBL:ETS04608.1} OS=Trichoderma reesei RUT C-30 PE=4 SV=1	G	Carbohydrate transport and metabolism	gi|589101801|ref|XP_006962923.1| predicted protein [Trichoderma reesei QM6a]
	3051	2726	1051	737	41.091	40.4678	15.2439	10.6083	0.00426435	-1.72375	down	--	--	--	--	--	--	--	--	Uncharacterized protein {ECO:0000313|EMBL:ETS01073.1} OS=Trichoderma reesei RUT C-30 PE=4 SV=1	--	--	gi|572277857|gb|ETS01073.1| hypothetical protein M419DRAFT_9220 [Trichoderma reesei RUT C-30]
73048	1106	1178	3858	3702	172.059	200.748	644.382	602.786	0.00724867	1.6958	up	--	--	--	--	--	--	--	--	Uncharacterized protein {ECO:0000313|EMBL:ETS03865.1} OS=Trichoderma reesei RUT C-30 PE=4 SV=1	S	Function unknown	gi|589103365|ref|XP_006963705.1| predicted protein [Trichoderma reesei QM6a]
104227	46	13	676	585	15.5916	5.29826	255.625	210.956	5.3604e-12	4.38124	up	--	--	--	--	--	--	--	--	Uncharacterized protein {ECO:0000313|EMBL:ETS04707.1} OS=Trichoderma reesei RUT C-30 PE=4 SV=1	--	--	gi|589101275|ref|XP_006962660.1| predicted protein [Trichoderma reesei QM6a]
123079	6	4	112	175	0.687019	0.471306	11.2102	17.2179	9.6982e-07	4.80972	up	--	--	Molecular Function: peroxidase activity (GO:0004601);;	--	--	--	--	Peroxidase, family 2	Cloroperoxidase {ECO:0000313|EMBL:ETR99624.1} OS=Trichoderma reesei RUT C-30 PE=4 SV=1	S	Function unknown	gi|589111155|ref|XP_006967600.1| predicted protein [Trichoderma reesei QM6a]
40814	43	27	0	3	2.7596	1.707	0.0618231	0.240519	0.00240418	-4.57814	down	--	--	--	--	--	[S]	Function unknown	Domain of unknown function (DUF2431)	Predicted protein {ECO:0000313|EMBL:EGR46061.1} (Fragment) OS=Hypocrea jecorina (strain QM6a) PE=4 SV=1	S	Function unknown	gi|589111893|ref|XP_006967969.1| predicted protein [Trichoderma reesei QM6a]
71554	8	10	179	377	0.515144	0.731648	12.0627	22.6751	0.00554975	4.91859	up	--	--	Molecular Function: hydrolase activity, hydrolyzing O-glycosyl compounds (GO:0004553);; Biological Process: carbohydrate metabolic process (GO:0005975);;	--	--	--	--	Cellulase (glycosyl hydrolase family 5)	Glycoside hydrolase family 5 {ECO:0000313|EMBL:EGR48322.1} (Fragment) OS=Hypocrea jecorina (strain QM6a) PE=3 SV=1	G	Carbohydrate transport and metabolism	gi|589107423|ref|XP_006965734.1| glycoside hydrolase family 5 [Trichoderma reesei QM6a]
81383	431	414	4713	3051	9.32356	8.71635	108.886	70.1229	4.50678e-05	3.16835	up	--	--	--	--	--	--	--	Regulator of G protein signaling domain	Uncharacterized protein {ECO:0000313|EMBL:ETR98631.1} OS=Trichoderma reesei RUT C-30 PE=4 SV=1	S	Function unknown	gi|589113275|ref|XP_006968660.1| GPCR, GprK-like protein [Trichoderma reesei QM6a]
82626	399	401	69	107	10.4557	11.2012	1.94287	2.97389	0.00304453	-2.2158	down	[V]	Defense mechanisms	Molecular Function: ATP binding (GO:0005524);; Cellular Component: membrane (GO:0016020);; Molecular Function: ATPase activity (GO:0016887);;	--	--	[Q]	Secondary metabolites biosynthesis, transport and catabolism	ABC-2 type transporter;; ABC transporter;; AAA domain;; AAA ATPase domain	Predicted protein {ECO:0000313|EMBL:EGR44131.1} OS=Hypocrea jecorina (strain QM6a) PE=4 SV=1	Q	Secondary metabolites biosynthesis, transport and catabolism	gi|589115819|ref|XP_006969932.1| predicted protein [Trichoderma reesei QM6a]
74054	72	0	191	252	1.17	0.000238176	3.20816	4.21996	0.00298195	2.58062	up	[U]	Intracellular trafficking, secretion, and vesicular transport	Cellular Component: exocyst (GO:0000145);; Biological Process: exocytosis (GO:0006887);;	--	--	[U]	Intracellular trafficking, secretion, and vesicular transport	Exocyst complex component Sec6	Exocyst complex component Sec6 {ECO:0000313|EMBL:ETS06658.1} OS=Trichoderma reesei RUT C-30 PE=4 SV=1	U	Intracellular trafficking, secretion, and vesicular transport	gi|589099379|ref|XP_006961712.1| exocyst component [Trichoderma reesei QM6a]
22912	1598	1465	183	425	11.8346	11.6534	1.42069	3.30858	1.40505e-05	-2.36468	down	[GEPR]	Carbohydrate transport and metabolism;; Amino acid transport and metabolism;; Inorganic ion transport and metabolism;; General function prediction only	Cellular Component: integral component of membrane (GO:0016021);; Molecular Function: transmembrane transporter activity (GO:0022857);; Biological Process: transmembrane transport (GO:0055085);;	--	--	[R]	General function prediction only	Sugar (and other) transporter;; Major Facilitator Superfamily	Sugar transporter {ECO:0000313|EMBL:EGR46329.1} OS=Hypocrea jecorina (strain QM6a) PE=3 SV=1	R	General function prediction only	gi|589111133|ref|XP_006967589.1| sugar transporter [Trichoderma reesei QM6a]
57940	182	339	863	931	6.53987	11.6004	28.4254	30.6344	0.00863444	1.75529	up	--	--	Molecular Function: alternative oxidase activity (GO:0009916);; Biological Process: oxidation-reduction process (GO:0055114);;	--	--	--	--	Alternative oxidase	Alternative oxidase {ECO:0000256|RuleBase:RU003779} OS=Trichoderma reesei RUT C-30 PE=3 SV=1	S	Function unknown	gi|589102251|ref|XP_006963148.1| predicted protein [Trichoderma reesei QM6a]
106315	515	460	1582	1646	4.82934	4.27895	14.1375	17.3638	0.00532974	1.69532	up	--	--	--	--	--	--	--	Trypsin-like peptidase domain	Predicted protein {ECO:0000313|EMBL:EGR49527.1} OS=Hypocrea jecorina (strain QM6a) PE=4 SV=1	S	Function unknown	gi|589105287|ref|XP_006964666.1| predicted protein [Trichoderma reesei QM6a]
72567	42700	28784	502512	356388	1416.7	991.379	17127.7	12131.1	0.00100551	3.55374	up	[G]	Carbohydrate transport and metabolism	Molecular Function: hydrolase activity, hydrolyzing O-glycosyl compounds (GO:0004553);; Cellular Component: extracellular region (GO:0005576);; Biological Process: carbohydrate metabolic process (GO:0005975);; Biological Process: cellulose catabolic process (GO:0030245);; Molecular Function: cellulose binding (GO:0030248);;	--	--	--	--	Glycosyl hydrolases family 6;; Fungal cellulose binding domain	Glucanase {ECO:0000256|RuleBase:RU361186} OS=Trichoderma reesei RUT C-30 PE=3 SV=1	G	Carbohydrate transport and metabolism	gi|589101115|ref|XP_006962580.1| glycoside hydrolase family 6 [Trichoderma reesei QM6a]
123797	320	75	1346	1046	26.5559	6.97644	120.513	91.5191	5.14737e-06	2.56128	up	--	--	--	--	--	--	--	--	Uncharacterized protein {ECO:0000313|EMBL:ETR98289.1} OS=Trichoderma reesei RUT C-30 PE=4 SV=1	A	RNA processing and modification	gi|589113703|ref|XP_006968874.1| predicted protein [Trichoderma reesei QM6a]
122081	20015	13162	284085	196537	669.631	446.296	9684.25	6523.72	0.000450976	3.82348	up	--	--	Molecular Function: hydrolase activity, hydrolyzing O-glycosyl compounds (GO:0004553);; Cellular Component: extracellular region (GO:0005576);; Biological Process: carbohydrate metabolic process (GO:0005975);; Molecular Function: cellulose binding (GO:0030248);;	--	--	--	--	Glycosyl hydrolase family 7;; Fungal cellulose binding domain	Glucanase {ECO:0000256|RuleBase:RU361164} OS=Trichoderma reesei RUT C-30 PE=3 SV=1	G	Carbohydrate transport and metabolism	gi|589107303|ref|XP_006965674.1| glycoside hydrolase family 7 [Trichoderma reesei QM6a]
73344	41	81	262	385	0.960272	1.99113	7.05087	10.1545	0.00264683	2.37854	up	[Q]	Secondary metabolites biosynthesis, transport and catabolism	Molecular Function: iron ion binding (GO:0005506);; Molecular Function: oxidoreductase activity, acting on paired donors, with incorporation or reduction of molecular oxygen (GO:0016705);; Molecular Function: heme binding (GO:0020037);; Biological Process: oxidation-reduction process (GO:0055114);;	--	--	[Q]	Secondary metabolites biosynthesis, transport and catabolism	Cytochrome P450	Putative uncharacterized protein {ECO:0000313|EMBL:EGR48936.1} (Fragment) OS=Hypocrea jecorina (strain QM6a) PE=4 SV=1	Q	Secondary metabolites biosynthesis, transport and catabolism	gi|589105871|ref|XP_006964958.1| hypothetical protein TRIREDRAFT_73344 [Trichoderma reesei QM6a]
79741	298	337	906	1254	6.26207	7.15544	19.308	26.2132	0.00719496	1.73539	up	[P]	Inorganic ion transport and metabolism	Biological Process: sulfate transport (GO:0008272);; Molecular Function: sulfate transmembrane transporter activity (GO:0015116);; Cellular Component: integral component of membrane (GO:0016021);;	K14708|0|tre:TRIREDRAFT_79741|hypothetical protein; K14708 solute carrier family 26 (sodium-independent sulfate anion transporter), member 11 (A)	--	[P]	Inorganic ion transport and metabolism	Sulfate transporter family;; Sulfate transporter N-terminal domain with GLY motif;; STAS domain	Sulfate permease II {ECO:0000313|EMBL:ETR99818.1} OS=Trichoderma reesei RUT C-30 PE=4 SV=1	P	Inorganic ion transport and metabolism	gi|589109883|ref|XP_006966964.1| predicted protein [Trichoderma reesei QM6a]
40808	68	44	7	1	4.16772	2.89687	0.500093	0.0667238	0.00270446	-3.84037	down	[IQR]	Lipid transport and metabolism;; Secondary metabolites biosynthesis, transport and catabolism;; General function prediction only	--	--	--	[Q]	Secondary metabolites biosynthesis, transport and catabolism	short chain dehydrogenase;; KR domain	Putative short-chain dehydrogenase {ECO:0000313|EMBL:ETR99694.1} OS=Trichoderma reesei RUT C-30 PE=4 SV=1	Q	Secondary metabolites biosynthesis, transport and catabolism	gi|572276348|gb|ETR99694.1| putative short-chain dehydrogenase [Trichoderma reesei RUT C-30]
59014	756	1232	4157	5230	7.48397	13.092	43.1823	56.0862	0.000161335	2.21021	up	[V]	Defense mechanisms	Molecular Function: ATP binding (GO:0005524);; Biological Process: transport (GO:0006810);; Cellular Component: membrane (GO:0016020);; Cellular Component: integral component of membrane (GO:0016021);; Molecular Function: ATPase activity (GO:0016887);; Molecular Function: ATPase activity, coupled to transmembrane movement of substances (GO:0042626);;	--	--	[Q]	Secondary metabolites biosynthesis, transport and catabolism	ABC-2 type transporter;; ABC transporter;; CDR ABC transporter;; ABC-2 family transporter protein;; AAA domain;; Protein of unknown function, DUF258;; CobW/HypB/UreG, nucleotide-binding domain	ABC transporter {ECO:0000313|EMBL:ETS03889.1} OS=Trichoderma reesei RUT C-30 PE=3 SV=1	Q	Secondary metabolites biosynthesis, transport and catabolism	gi|589103391|ref|XP_006963718.1| predicted protein [Trichoderma reesei QM6a]
106706	439	439	104	86	12.237	12.5785	2.99681	2.45732	0.00203662	-2.2395	down	--	--	--	--	--	--	--	Fungal specific transcription factor domain	Predicted protein {ECO:0000313|EMBL:EGR49470.1} OS=Hypocrea jecorina (strain QM6a) PE=4 SV=1	S	Function unknown	gi|589105187|ref|XP_006964616.1| predicted protein [Trichoderma reesei QM6a]
123940	171	93	2337	1225	6.54872	3.75008	92.8344	48.7978	0.00815847	3.72014	up	--	--	Molecular Function: hydrolase activity, hydrolyzing O-glycosyl compounds (GO:0004553);; Cellular Component: extracellular region (GO:0005576);; Biological Process: carbohydrate metabolic process (GO:0005975);; Molecular Function: cellulose binding (GO:0030248);;	--	--	--	--	Fungal cellulose binding domain	Uncharacterized protein {ECO:0000313|EMBL:ETR96711.1} OS=Trichoderma reesei RUT C-30 PE=4 SV=1	G	Carbohydrate transport and metabolism	gi|589114193|ref|XP_006969119.1| carbohydrate-binding module family 1 [Trichoderma reesei QM6a]
76210	101	85	993	704	6.34097	5.6435	64.9909	45.7424	6.53768e-08	3.15756	up	--	--	Biological Process: L-arabinose metabolic process (GO:0046373);; Molecular Function: alpha-L-arabinofuranosidase activity (GO:0046556);;	--	--	--	--	Glycosyl hydrolase family 62	Glycoside hydrolase {ECO:0000313|EMBL:ETS03601.1} OS=Trichoderma reesei RUT C-30 PE=4 SV=1	R	General function prediction only	gi|589103163|ref|XP_006963604.1| glycoside hydrolase family 62 [Trichoderma reesei QM6a]
102908	70	43	662	696	12.7206	8.3529	123.932	125.49	6.39693e-09	3.55354	up	--	--	--	--	--	--	--	--	Uncharacterized protein {ECO:0000313|EMBL:ETS06723.1} OS=Trichoderma reesei RUT C-30 PE=4 SV=1	R	General function prediction only	gi|589099437|ref|XP_006961741.1| predicted protein [Trichoderma reesei QM6a]
22560	202	144	790	545	9.42249	6.82408	36.9837	25.2819	0.00516092	1.91519	up	--	--	Molecular Function: adenyl-nucleotide exchange factor activity (GO:0000774);; Cellular Component: endoplasmic reticulum (GO:0005783);;	K14001|0|tre:TRIREDRAFT_22560|hypothetical protein; K14001 nucleotide exchange factor SIL1 (A)	Protein processing in endoplasmic reticulum (ko04141)	[O]	Posttranslational modification, protein turnover, chaperones	--	Uncharacterized protein {ECO:0000313|EMBL:ETS01313.1} OS=Trichoderma reesei RUT C-30 PE=4 SV=1	U	Intracellular trafficking, secretion, and vesicular transport	gi|589108369|ref|XP_006966207.1| predicted protein [Trichoderma reesei QM6a]
51893	1345	1076	9306	11508	20.1394	15.2716	141.586	172.103	2.75819e-06	3.07149	up	[Q]	Secondary metabolites biosynthesis, transport and catabolism	Molecular Function: iron ion binding (GO:0005506);; Molecular Function: oxidoreductase activity, acting on paired donors, with incorporation or reduction of molecular oxygen (GO:0016705);; Molecular Function: heme binding (GO:0020037);; Biological Process: oxidation-reduction process (GO:0055114);;	--	--	[R]	General function prediction only	Animal haem peroxidase;; Cytochrome P450	Heme peroxidase {ECO:0000313|EMBL:ETR98345.1} OS=Trichoderma reesei RUT C-30 PE=4 SV=1	R	General function prediction only	gi|589113651|ref|XP_006968848.1| predicted protein [Trichoderma reesei QM6a]
	64	97	733	1411	3.41362	5.27072	39.7416	75.2424	0.00990528	3.70563	up	--	--	--	--	--	--	--	--	Uncharacterized protein {ECO:0000313|EMBL:EHK24266.1} OS=Hypocrea virens (strain Gv29-8 / FGSC 10586) PE=4 SV=1	S	Function unknown	gi|358386671|gb|EHK24266.1| hypothetical protein TRIVIDRAFT_198888 [Trichoderma virens Gv29-8]
112140	131	93	844	816	4.59908	3.39502	30.684	29.5773	1.44543e-06	2.85673	up	--	--	Molecular Function: polygalacturonase activity (GO:0004650);; Biological Process: carbohydrate metabolic process (GO:0005975);;	--	--	--	--	Glycosyl hydrolases family 28	Glycoside hydrolase family 28 {ECO:0000313|EMBL:EGR44520.1} (Fragment) OS=Hypocrea jecorina (strain QM6a) PE=3 SV=1	G	Carbohydrate transport and metabolism	gi|589115003|ref|XP_006969524.1| glycoside hydrolase family 28 [Trichoderma reesei QM6a]
120229	14	8	199	156	0.600948	0.370518	8.4083	6.54933	8.21343e-06	3.97844	up	--	--	Molecular Function: hydrolase activity, hydrolyzing O-glycosyl compounds (GO:0004553);; Biological Process: carbohydrate metabolic process (GO:0005975);;	K01181|0|tre:TRIREDRAFT_120229|glycoside hydrolase family 10; K01181 endo-1,4-beta-xylanase [EC:3.2.1.8] (A)	--	--	--	Glycosyl hydrolase family 10	Beta-xylanase {ECO:0000256|RuleBase:RU361174} OS=Trichoderma reesei RUT C-30 PE=3 SV=1	R	General function prediction only	gi|589100793|ref|XP_006962419.1| glycoside hydrolase family 10 [Trichoderma reesei QM6a]
62611	2973	3069	1073	653	35.0197	37.2105	13.059	7.93348	0.00174599	-1.83867	down	[V]	Defense mechanisms	Molecular Function: ATP binding (GO:0005524);; Biological Process: transport (GO:0006810);; Cellular Component: integral component of membrane (GO:0016021);; Molecular Function: ATPase activity (GO:0016887);; Molecular Function: ATPase activity, coupled to transmembrane movement of substances (GO:0042626);; Biological Process: transmembrane transport (GO:0055085);;	--	--	[Q]	Secondary metabolites biosynthesis, transport and catabolism	ABC transporter;; ABC transporter transmembrane region;; AAA domain;; Type II/IV secretion system protein	Predicted protein {ECO:0000313|EMBL:EGR48499.1} OS=Hypocrea jecorina (strain QM6a) PE=3 SV=1	Q	Secondary metabolites biosynthesis, transport and catabolism	gi|589107737|ref|XP_006965891.1| predicted protein [Trichoderma reesei QM6a]
120312	12253	8404	209472	139686	390.118	280.858	6902.25	4552	0.00018256	4.04621	up	[G]	Carbohydrate transport and metabolism	Molecular Function: hydrolase activity, hydrolyzing O-glycosyl compounds (GO:0004553);; Cellular Component: extracellular region (GO:0005576);; Biological Process: carbohydrate metabolic process (GO:0005975);; Molecular Function: cellulose binding (GO:0030248);;	K01179|0|tre:TRIREDRAFT_120312|cel5a; glycoside hydrolase family 5; K01179 endoglucanase [EC:3.2.1.4] (A)	Starch and sucrose metabolism (ko00500)	--	--	Cellulase (glycosyl hydrolase family 5);; Fungal cellulose binding domain	Endoglucanase III {ECO:0000313|EMBL:ETS04885.1} OS=Trichoderma reesei RUT C-30 PE=3 SV=1	G	Carbohydrate transport and metabolism	gi|589101121|ref|XP_006962583.1| glycoside hydrolase family 5 [Trichoderma reesei QM6a]
50616	120	104	688	633	3.34591	2.88882	19.1352	17.3272	6.57381e-05	2.52809	up	[I]	Lipid transport and metabolism	Biological Process: metabolic process (GO:0008152);; Molecular Function: CoA-transferase activity (GO:0008410);;	K01027|0|tre:TRIREDRAFT_50616|hypothetical protein; K01027 3-oxoacid CoA-transferase [EC:2.8.3.5] (A)	Synthesis and degradation of ketone bodies (ko00072);; Valine, leucine and isoleucine degradation (ko00280);; Butanoate metabolism (ko00650)	[C]	Energy production and conversion	Coenzyme A transferase	Succinyl-CoA:3-ketoacid-coenzyme A transferase {ECO:0000256|PIRNR:PIRNR000858} OS=Trichoderma reesei RUT C-30 PE=3 SV=1	C	Energy production and conversion	gi|589111225|ref|XP_006967635.1| predicted protein [Trichoderma reesei QM6a]
76172	674	768	2371	2558	22.333	26.8332	82.1007	88.164	0.00321219	1.74249	up	--	--	--	--	--	[U]	Intracellular trafficking, secretion, and vesicular transport	Endoplasmic reticulum vesicle transporter;; Endoplasmic Reticulum-Golgi Intermediate Compartment (ERGIC)	DUF1692-domain-containing protein {ECO:0000313|EMBL:ETS05819.1} OS=Trichoderma reesei RUT C-30 PE=4 SV=1	U	Intracellular trafficking, secretion, and vesicular transport	gi|589102585|ref|XP_006963315.1| predicted protein [Trichoderma reesei QM6a]
68028	652	606	110	160	17.9675	17.3541	3.17158	4.51934	0.000649536	-2.25183	down	--	--	--	--	--	[O]	Posttranslational modification, protein turnover, chaperones	IBR domain	Uncharacterized protein {ECO:0000313|EMBL:ETR98699.1} (Fragment) OS=Trichoderma reesei RUT C-30 PE=4 SV=1	R	General function prediction only	gi|589112959|ref|XP_006968502.1| predicted protein [Trichoderma reesei QM6a]
59778	182	175	26	24	7.59953	7.60436	1.16323	1.07381	0.0016119	-2.86741	down	--	--	Molecular Function: G-protein coupled receptor activity (GO:0004930);; Biological Process: G-protein coupled receptor signaling pathway (GO:0007186);; Cellular Component: integral component of membrane (GO:0016021);;	--	--	--	--	G protein-coupled glucose receptor regulating Gpa2;; 7 transmembrane receptor (rhodopsin family)	Uncharacterized protein {ECO:0000313|EMBL:ETS03512.1} OS=Trichoderma reesei RUT C-30 PE=4 SV=1	R	General function prediction only	gi|589104339|ref|XP_006964192.1| G-protein coupled receptor [Trichoderma reesei QM6a]
103049	5	4	94	63	0.251436	0.253611	4.831	3.22934	0.000450976	4.09242	up	--	--	Molecular Function: polygalacturonase activity (GO:0004650);; Biological Process: carbohydrate metabolic process (GO:0005975);;	K01184|0|tre:TRIREDRAFT_103049|glycoside hydrolase family 28; K01184 polygalacturonase [EC:3.2.1.15] (A)	Pentose and glucuronate interconversions (ko00040);; Starch and sucrose metabolism (ko00500)	--	--	Glycosyl hydrolases family 28	Endopolygalacturonase {ECO:0000313|EMBL:ETR98400.1} OS=Trichoderma reesei RUT C-30 PE=3 SV=1	G	Carbohydrate transport and metabolism	gi|589098657|ref|XP_006961351.1| glycoside hydrolase family 28 [Trichoderma reesei QM6a]
106171	188	484	6380	4504	3.11284	7.61252	109.22	78.9153	1.22304e-10	3.99044	up	--	--	--	--	--	--	--	Heterokaryon incompatibility protein (HET)	Predicted protein {ECO:0000313|EMBL:EGR50046.1} OS=Hypocrea jecorina (strain QM6a) PE=4 SV=1	S	Function unknown	gi|589104679|ref|XP_006964362.1| predicted protein [Trichoderma reesei QM6a]
108199	3	0	45	35	0.178615	1.90949e-05	2.27242	1.7486	0.00142854	4.69645	up	--	--	--	--	--	--	--	--	Predicted protein {ECO:0000313|EMBL:EGR48087.1} OS=Hypocrea jecorina (strain QM6a) PE=4 SV=1	R	General function prediction only	gi|589108217|ref|XP_006966131.1| predicted protein [Trichoderma reesei QM6a]
44967	850	854	5577	3959	78.863	76.9669	508.709	351.038	1.29104e-05	2.45323	up	--	--	--	--	--	--	--	--	Uncharacterized protein {ECO:0000313|EMBL:ETS05344.1} OS=Trichoderma reesei RUT C-30 PE=4 SV=1	S	Function unknown	gi|589100033|ref|XP_006962039.1| predicted protein [Trichoderma reesei QM6a]
73536	54	29	502	645	1.93551	1.09018	18.3572	23.2246	4.67388e-09	3.75445	up	[E]	Amino acid transport and metabolism	Biological Process: cellular amino acid metabolic process (GO:0006520);; Molecular Function: oxidoreductase activity (GO:0016491);; Biological Process: oxidation-reduction process (GO:0055114);;	K00262|0|tre:TRIREDRAFT_73536|NADP-dependent glutamate dehydrogenase; K00262 glutamate dehydrogenase (NADP+) [EC:1.4.1.4] (A)	Alanine, aspartate and glutamate metabolism (ko00250);; Arginine and proline metabolism (ko00330);; Nitrogen metabolism (ko00910)	[E]	Amino acid transport and metabolism	Glutamate/Leucine/Phenylalanine/Valine dehydrogenase;; Glu/Leu/Phe/Val dehydrogenase, dimerisation domain	Glutamate dehydrogenase {ECO:0000256|PIRNR:PIRNR000185} OS=Trichoderma reesei RUT C-30 PE=3 SV=1	E	Amino acid transport and metabolism	gi|589099005|ref|XP_006961525.1| NADP-dependent glutamate dehydrogenase [Trichoderma reesei QM6a]
43974	210	211	995	777	8.56916	8.85053	41.5841	32.2928	0.0012988	2.04224	up	[GER]	Carbohydrate transport and metabolism;; Amino acid transport and metabolism;; General function prediction only	Biological Process: transmembrane transport (GO:0055085);;	K15275|0|tre:TRIREDRAFT_43974|hypothetical protein; K15275 solute carrier family 35 (UDP-galactose transporter), member B1 (A)	--	[G]	Carbohydrate transport and metabolism	UAA transporter family;; EamA-like transporter family;; Nucleotide-sugar transporter	Predicted protein {ECO:0000313|EMBL:EGR52801.1} (Fragment) OS=Hypocrea jecorina (strain QM6a) PE=4 SV=1	G	Carbohydrate transport and metabolism	gi|589098107|ref|XP_006961076.1| predicted protein [Trichoderma reesei QM6a]
108144	24	11	999	1352	0.41407	0.210281	17.1883	23.2425	3.00509e-23	6.03496	up	--	--	--	--	--	--	--	--	Predicted protein {ECO:0000313|EMBL:EGR47909.1} OS=Hypocrea jecorina (strain QM6a) PE=4 SV=1	S	Function unknown	gi|589107925|ref|XP_006965985.1| predicted protein [Trichoderma reesei QM6a]
102482	164	102	0	0	5.07398	3.30574	0.000218687	0.0018636	5.01578e-10	#NAME?	down	--	--	Molecular Function: protein kinase activity (GO:0004672);; Biological Process: protein phosphorylation (GO:0006468);;	--	--	--	--	Protein kinase domain;; Protein tyrosine kinase	Uncharacterized protein {ECO:0000313|EMBL:ETS06279.1} OS=Trichoderma reesei RUT C-30 PE=4 SV=1	T	Signal transduction mechanisms	gi|589098257|ref|XP_006961151.1| hypothetical protein TRIREDRAFT_102482 [Trichoderma reesei QM6a]
78391	4	0	156	137	0.132347	3.55845e-05	1.42981	2.15027	6.39693e-09	6.15422	up	--	--	Molecular Function: catalytic activity (GO:0003824);; Biological Process: nucleoside metabolic process (GO:0009116);;	--	--	--	--	Phosphorylase superfamily	Zinc finger protein {ECO:0000313|EMBL:ETS07100.1} OS=Trichoderma reesei RUT C-30 PE=4 SV=1	S	Function unknown	gi|589107629|ref|XP_006965837.1| predicted protein [Trichoderma reesei QM6a]
104295	201	168	1265	774	4.54123	3.72129	27.9334	17.2201	0.00863444	2.43411	up	--	--	--	--	--	--	--	--	Predicted protein {ECO:0000313|EMBL:EGR51419.1} OS=Hypocrea jecorina (strain QM6a) PE=4 SV=1	S	Function unknown	gi|589101773|ref|XP_006962909.1| predicted protein [Trichoderma reesei QM6a]
55319	84	47	1333	1138	3.40648	1.93719	53.0942	44.6417	3.96915e-14	4.20355	up	--	--	Biological Process: arabinan metabolic process (GO:0031221);; Biological Process: L-arabinose metabolic process (GO:0046373);; Molecular Function: alpha-L-arabinofuranosidase activity (GO:0046556);;	--	--	--	--	Alpha-L-arabinofuranosidase B, catalytic;; Alpha-L-arabinofuranosidase B (ABFB)	Arabinofuranosidase B {ECO:0000313|EMBL:ETS05238.1} OS=Trichoderma reesei RUT C-30 PE=4 SV=1	G	Carbohydrate transport and metabolism	gi|589100379|ref|XP_006962212.1| glycoside hydrolase family 54 [Trichoderma reesei QM6a]
41325	106	90	11	8	12.5297	11.0593	1.35079	0.985392	0.00164921	-3.3988	down	--	--	Biological Process: response to stress (GO:0006950);; Cellular Component: integral component of membrane (GO:0016021);;	--	--	--	--	RTA1 like protein	Predicted protein {ECO:0000313|EMBL:EGR52438.1} (Fragment) OS=Hypocrea jecorina (strain QM6a) PE=4 SV=1	S	Function unknown	gi|589098039|ref|XP_006961042.1| predicted protein [Trichoderma reesei QM6a]
76971	608	521	2390	1897	33.4605	24.3888	127.593	101.308	0.000959057	1.89293	up	--	--	--	--	--	--	--	--	Uncharacterized protein {ECO:0000313|EMBL:ETS03137.1} OS=Trichoderma reesei RUT C-30 PE=4 SV=1	S	Function unknown	gi|589104857|ref|XP_006964451.1| predicted protein [Trichoderma reesei QM6a]
121556	126	78	809	598	19.8433	13.9204	153.255	108.309	8.21343e-06	2.75254	up	[E]	Amino acid transport and metabolism	--	--	--	--	--	Glyoxalase-like domain	Glyoxalase family protein {ECO:0000313|EMBL:ETS02626.1} OS=Trichoderma reesei RUT C-30 PE=4 SV=1	R	General function prediction only	gi|589105785|ref|XP_006964915.1| predicted protein [Trichoderma reesei QM6a]
109806	1630	1507	6354	5574	54.2834	54.6163	220	190.107	0.00446604	1.89524	up	[T]	Signal transduction mechanisms	Molecular Function: hydrolase activity (GO:0016787);;	--	--	[T]	Signal transduction mechanisms	Calcineurin-like phosphoesterase;; Calcineurin-like phosphoesterase superfamily domain	Predicted protein {ECO:0000313|EMBL:EGR46546.1} OS=Hypocrea jecorina (strain QM6a) PE=4 SV=1	O	Posttranslational modification, protein turnover, chaperones	gi|589110823|ref|XP_006967434.1| predicted protein [Trichoderma reesei QM6a]
80639	3	115	442	303	0.175817	5.75042	22.2458	15.0377	0.00478304	2.63604	up	[P]	Inorganic ion transport and metabolism	Molecular Function: iron ion transmembrane transporter activity (GO:0005381);; Biological Process: high-affinity iron ion transmembrane transport (GO:0006827);; Cellular Component: membrane (GO:0016020);; Cellular Component: high-affinity iron permease complex (GO:0033573);;	K07243|0|tre:TRIREDRAFT_80639|high-affinity iron permease-like protein; K07243 high-affinity iron transporter (A)	--	--	--	Iron permease FTR1 family	High-affinity iron transporter FtrA {ECO:0000313|EMBL:ETR99377.1} OS=Trichoderma reesei RUT C-30 PE=4 SV=1	P	Inorganic ion transport and metabolism	gi|589111817|ref|XP_006967931.1| high-affinity iron permease-like protein [Trichoderma reesei QM6a]
104211	0	1	207	237	0.416113	1.07239	135.721	144.788	3.96915e-14	8.77238	up	--	--	--	K09568|4.89033e-82|tre:TRIREDRAFT_104211|hypothetical protein; K09568 FK506-binding protein 1 [EC:5.2.1.8] (A)	--	[O]	Posttranslational modification, protein turnover, chaperones	FKBP-type peptidyl-prolyl cis-trans isomerase	Peptidyl-prolyl cis-trans isomerase {ECO:0000256|RuleBase:RU004231} OS=Trichoderma reesei RUT C-30 PE=4 SV=1	O	Posttranslational modification, protein turnover, chaperones	gi|589101253|ref|XP_006962649.1| predicted protein [Trichoderma reesei QM6a]
69276	286	188	3737	3222	10.1016	7.04568	141.275	121.532	6.01271e-14	3.84271	up	--	--	--	--	--	--	--	O-Glycosyl hydrolase family 30;; O-Glycosyl hydrolase family 30	Cellulosome enzyme {ECO:0000313|EMBL:ETR96712.1} OS=Trichoderma reesei RUT C-30 PE=3 SV=1	R	General function prediction only	gi|589114283|ref|XP_006969164.1| glycoside hydrolase family GH30 [Trichoderma reesei QM6a]
58990	0	0	97	71	8.7802e-33	2.17929e-15	11.4467	8.29911	2.70947e-08	Inf	up	--	--	--	K08496|3.6626e-170|tre:TRIREDRAFT_58990|v-SNARE protein; K08496 golgi SNAP receptor complex member 2 (A)	SNARE interactions in vesicular transport (ko04130)	[U]	Intracellular trafficking, secretion, and vesicular transport	Snare region anchored in the vesicle membrane C-terminus	Protein transport protein BOS1 {ECO:0000256|PIRNR:PIRNR028865} OS=Trichoderma reesei RUT C-30 PE=3 SV=1	U	Intracellular trafficking, secretion, and vesicular transport	gi|572273538|gb|ETR97159.1| membrin [Trichoderma reesei RUT C-30]
111681	39	38	267	224	0.752239	0.794838	5.59603	4.62101	0.00164921	2.64139	up	--	--	Molecular Function: N,N-dimethylaniline monooxygenase activity (GO:0004499);; Molecular Function: flavin adenine dinucleotide binding (GO:0050660);; Molecular Function: NADP binding (GO:0050661);; Biological Process: oxidation-reduction process (GO:0055114);;	--	--	--	--	Domain of unknown function (DUF4419);; Pyridine nucleotide-disulphide oxidoreductase;; L-lysine 6-monooxygenase (NADPH-requiring);; Flavin-binding monooxygenase-like	Predicted protein {ECO:0000313|EMBL:EGR44989.1} OS=Hypocrea jecorina (strain QM6a) PE=4 SV=1	R	General function prediction only	gi|589114255|ref|XP_006969150.1| predicted protein [Trichoderma reesei QM6a]
46882	3225	3398	14726	18431	35.3461	38.7861	211.654	275.69	0.00724867	2.29264	up	--	--	--	--	--	--	--	Predicted integral membrane metal-binding protein (DUF2296)	Uncharacterized protein {ECO:0000313|EMBL:ETS03301.1} OS=Trichoderma reesei RUT C-30 PE=4 SV=1	S	Function unknown	gi|589104061|ref|XP_006964053.1| predicted protein [Trichoderma reesei QM6a]
120697	17	11	167	318	1.85514	1.24873	18.7075	34.7711	0.00431401	4.08106	up	--	--	--	--	--	--	--	--	Uncharacterized protein {ECO:0000313|EMBL:ETS05644.1} OS=Trichoderma reesei RUT C-30 PE=4 SV=1	S	Function unknown	gi|589102755|ref|XP_006963400.1| predicted protein [Trichoderma reesei QM6a]
105171	0	1	25	30	0	0.0562379	0.901898	1.0669	0.00142854	5.75931	up	--	--	--	--	--	--	--	--	Predicted protein {ECO:0000313|EMBL:EGR50998.1} OS=Hypocrea jecorina (strain QM6a) PE=4 SV=1	S	Function unknown	gi|589102979|ref|XP_006963512.1| predicted protein [Trichoderma reesei QM6a]
21960	493	294	1973	1495	13.42	8.27079	54.5671	41.0077	0.000161335	2.10606	up	[M]	Cell wall/membrane/envelope biogenesis	Molecular Function: hydrolase activity, acting on ester bonds (GO:0016788);;	K01114|0|tre:TRIREDRAFT_21960|phospholipase C; K01114 phospholipase C [EC:3.1.4.3] (A)	Inositol phosphate metabolism (ko00562);; Glycerophospholipid metabolism (ko00564);; Ether lipid metabolism (ko00565)	--	--	Phosphoesterase family	PLC-E {ECO:0000313|EMBL:ETR97183.1} OS=Trichoderma reesei RUT C-30 PE=4 SV=1	I	Lipid transport and metabolism	gi|589103055|ref|XP_006963550.1| phospholipase C [Trichoderma reesei QM6a]
55351	798	707	2977	3529	46.5655	45.5502	212.503	225.311	0.000207499	2.08009	up	--	--	Molecular Function: antioxidant activity (GO:0016209);; Molecular Function: oxidoreductase activity (GO:0016491);; Biological Process: oxidation-reduction process (GO:0055114);;	K14171|3.63475e-118|tre:TRIREDRAFT_55351|hypothetical protein; K14171 alkyl hydroperoxide reductase 1 [EC:1.11.1.15] (A)	Sulfur relay system (ko04122)	[O]	Posttranslational modification, protein turnover, chaperones	Redoxin;; AhpC/TSA family	Redoxin {ECO:0000313|EMBL:ETR97857.1} OS=Trichoderma reesei RUT C-30 PE=4 SV=1	O	Posttranslational modification, protein turnover, chaperones	gi|589100101|ref|XP_006962073.1| predicted protein [Trichoderma reesei QM6a]
	288	278	83	29	4.64184	4.62553	1.51589	0.729741	0.00378091	-2.3686	down	--	--	--	--	--	--	--	--	Uncharacterized protein {ECO:0000313|EMBL:ETR99172.1} OS=Trichoderma reesei RUT C-30 PE=4 SV=1	--	--	gi|572275767|gb|ETR99172.1| hypothetical protein M419DRAFT_11274 [Trichoderma reesei RUT C-30]
55374	40	59	1049	699	4.21401	5.91573	108.293	69.898	3.77067e-08	4.11267	up	--	--	--	--	--	--	--	Protein of unknown function (DUF3112)	Uncharacterized protein {ECO:0000313|EMBL:ETS05338.1} OS=Trichoderma reesei RUT C-30 PE=4 SV=1	S	Function unknown	gi|572282324|gb|ETS05338.1| hypothetical protein M419DRAFT_32680 [Trichoderma reesei RUT C-30]
123989	83841	66142	689554	680853	2376.02	1908.15	19350.8	19010.5	0.00412064	3.15932	up	--	--	Molecular Function: hydrolase activity, hydrolyzing O-glycosyl compounds (GO:0004553);; Cellular Component: extracellular region (GO:0005576);; Biological Process: carbohydrate metabolic process (GO:0005975);; Molecular Function: cellulose binding (GO:0030248);;	--	--	--	--	Glycosyl hydrolase family 7;; Fungal cellulose binding domain	Glucanase {ECO:0000256|RuleBase:RU361164} OS=Trichoderma reesei RUT C-30 PE=3 SV=1	G	Carbohydrate transport and metabolism	gi|589114403|ref|XP_006969224.1| glycoside hydrolase family 7 [Trichoderma reesei QM6a]
56684	446	425	3936	4568	11.1979	11.4422	108.375	123.609	6.58791e-10	3.25582	up	[GEPR]	Carbohydrate transport and metabolism;; Amino acid transport and metabolism;; Inorganic ion transport and metabolism;; General function prediction only	Cellular Component: integral component of membrane (GO:0016021);; Molecular Function: transmembrane transporter activity (GO:0022857);; Biological Process: transmembrane transport (GO:0055085);;	--	--	[R]	General function prediction only	Sugar (and other) transporter;; Major Facilitator Superfamily	Putative MFS lactose permease {ECO:0000313|EMBL:ETS04873.1} OS=Trichoderma reesei RUT C-30 PE=3 SV=1	K	Transcription	gi|589101133|ref|XP_006962589.1| predicted protein [Trichoderma reesei QM6a]
2499	370	276	1066	1124	15.6524	13.5736	52.211	55.8301	0.00721159	1.72865	up	--	--	Biological Process: metabolic process (GO:0008152);; Molecular Function: methyltransferase activity (GO:0008168);;	--	--	--	--	Methyltransferase domain;; Methyltransferase domain	Uncharacterized protein {ECO:0000313|EMBL:ETS04869.1} OS=Trichoderma reesei RUT C-30 PE=4 SV=1	S	Function unknown	gi|589100903|ref|XP_006962474.1| predicted protein [Trichoderma reesei QM6a]
120311	414	143	1594	1402	229.678	111.141	1230.14	1000.28	1.2246e-05	2.39149	up	--	--	--	--	--	--	--	--	Uncharacterized protein {ECO:0000313|EMBL:ETS04886.1} OS=Trichoderma reesei RUT C-30 PE=4 SV=1	--	--	gi|589101119|ref|XP_006962582.1| predicted protein [Trichoderma reesei QM6a]
21716	3289	3681	17406	16348	104.994	123.121	580.899	545.862	0.00990528	2.24504	up	[C]	Energy production and conversion	Cellular Component: intracellular (GO:0005622);; Biological Process: metabolic process (GO:0008152);; Molecular Function: kinase activity (GO:0016301);; Biological Process: phosphorylation (GO:0016310);; Molecular Function: phosphotransferase activity, carboxyl group as acceptor (GO:0016774);;	K00925|0|tre:TRIREDRAFT_21716|hypothetical protein; K00925 acetate kinase [EC:2.7.2.1] (A)	Taurine and hypotaurine metabolism (ko00430);; Pyruvate metabolism (ko00620);; Propanoate metabolism (ko00640);; Methane metabolism (ko00680);; Carbon metabolism (ko01200)	--	--	Acetokinase family	Probable acetate kinase {ECO:0000256|HAMAP-Rule:MF_03131} OS=Trichoderma reesei RUT C-30 PE=3 SV=1	C	Energy production and conversion	gi|589102079|ref|XP_006963062.1| predicted protein [Trichoderma reesei QM6a]
120504	1575	1283	14508	8451	42.7135	36.5318	412.238	238.213	0.00516092	2.97382	up	--	--	--	--	--	--	--	--	Uncharacterized protein {ECO:0000313|EMBL:ETS04348.1} OS=Trichoderma reesei RUT C-30 PE=4 SV=1	IKT	Lipid transport and metabolism;; Transcription;; Signal transduction mechanisms	gi|589101991|ref|XP_006963018.1| predicted protein [Trichoderma reesei QM6a]
55272	5098	4025	62044	87021	107.132	74.9652	1279.82	1718.79	8.38202e-05	3.99781	up	--	--	--	--	--	--	--	Fungal specific transcription factor domain	Uncharacterized protein {ECO:0000313|EMBL:ETR96920.1} OS=Trichoderma reesei RUT C-30 PE=4 SV=1	S	Function unknown	gi|572273259|gb|ETR96920.1| hypothetical protein M419DRAFT_105117 [Trichoderma reesei RUT C-30]
106116	88	73	525	630	0.883563	0.936667	6.7496	7.51668	1.2246e-05	2.81054	up	--	--	--	--	--	--	--	--	Predicted protein {ECO:0000313|EMBL:EGR50025.1} OS=Hypocrea jecorina (strain QM6a) PE=4 SV=1	S	Function unknown	gi|589104641|ref|XP_006964343.1| predicted protein [Trichoderma reesei QM6a]
